# Supplementary material for: Immunotherapy Improves Clinical Outcome in Kirsten Rat Sarcoma Virus-Mutated Patients with Unresectable Non-Small Cell Lung Cancer Stage III: A Subcohort Analysis of the Austrian Radio-Oncological Lung Cancer Study Association Registry (ALLSTAR)
Source: J Clin Med. 2025 Feb 1;14(3):945. doi: 10.3390/jcm14030945 (PMC11818499; doi:10.3390/jcm14030945)
Supplement: Supplementary file 1 [file jcm-14-00945-s001.zip]

Archive with 2 entries (2 files):
- 03 supplementary tables final.pdf
- 04 supplementary figures final.pdf
